# Supplementary material for: ﻿Synotislhozhagensis (Asteraceae, Senecioneae), a new species from south-eastern Xizang, China, based on morphological and molecular evidence
Source: PhytoKeys. 2025 Jul 1;259:161–75. doi: 10.3897/phytokeys.259.156141 (PMC12238969; doi:10.3897/phytokeys.259.156141)
Supplement: XML Treatment for Synotis lhozhagensis [file phytokeys.259.156141-treatment1.xml]

<!DOCTYPE tp:taxon-treatment
  PUBLIC "-//TaxonX//DTD Taxonomic Treatment Publishing DTD v0 20100105//EN" "tax-treatment-NSO.dtd">
<tp:taxon-treatment xmlns:tp="http://www.plazi.org/taxpub"><tp:treatment-meta><kwd-group><label>Taxon classification</label><kwd>
                <named-content content-type="kingdom">Plantae</named-content>
              </kwd><kwd>
                <named-content content-type="order">Asterales</named-content>
              </kwd><kwd>
                <named-content content-type="family">Asteraceae</named-content>
              </kwd></kwd-group><mixed-citation publication-type="journal"><person-group><name><surname>Peng</surname><given-names>Guo-Xing</given-names></name><name><surname>Zhao</surname><given-names>Liao-Cheng</given-names></name><name><surname>Tang</surname><given-names>Ming</given-names></name><name><surname>Deng</surname><given-names>Jun</given-names></name><name><surname>Zhan</surname><given-names>Hao-Ming</given-names></name><name><surname>Zhang</surname><given-names>Zhuo-Ni</given-names></name><name><surname>Wang</surname><given-names>Qiang</given-names></name></person-group><article-title>﻿<italic><tp:taxon-name><tp:taxon-name-part taxon-name-part-type="genus" reg="Synotis">Synotis</tp:taxon-name-part><tp:taxon-name-part taxon-name-part-type="species" reg="lhozhagensis">lhozhagensis</tp:taxon-name-part></tp:taxon-name></italic> (<tp:taxon-name><tp:taxon-name-part taxon-name-part-type="family">Asteraceae</tp:taxon-name-part></tp:taxon-name>, <tp:taxon-name><tp:taxon-name-part taxon-name-part-type="tribe">Senecioneae</tp:taxon-name-part></tp:taxon-name>), a new species from south-eastern Xizang, China, based on morphological and molecular evidence</article-title><source>PhytoKeys</source><day>01</day><month>07</month><year>2025</year><volume>259</volume><fpage>161</fpage><lpage>175</lpage><pub-id pub-id-type="doi">10.3897/phytokeys.259.156141</pub-id></mixed-citation></tp:treatment-meta><tp:nomenclature><label>﻿</label><tp:taxon-name>
              <object-id xmlns:xlink="http://www.w3.org/1999/xlink" content-type="arpha" xlink:type="simple">55AE2E35-5A8C-5C5A-BD58-0B4BE671B1FA</object-id>
              <tp:taxon-name-part taxon-name-part-type="genus" reg="Synotis">Synotis</tp:taxon-name-part>
              <tp:taxon-name-part taxon-name-part-type="species" reg="lhozhagensis">lhozhagensis</tp:taxon-name-part>
              <object-id xmlns:xlink="http://www.w3.org/1999/xlink" content-type="ipni" xlink:type="simple">urn:lsid:ipni.org:names:77364872-1</object-id>
            </tp:taxon-name><tp:taxon-authority>M.Tang</tp:taxon-authority><tp:taxon-status xmlns:xlink="http://www.w3.org/1999/xlink" xlink:type="simple">sp. nov.</tp:taxon-status><xref ref-type="fig" rid="F1">Figs 1</xref><xref ref-type="fig" rid="F2">, 2</xref><xref ref-type="fig" rid="F3">, 3</xref></tp:nomenclature><tp:treatment-sec sec-type="Chinese name" id="SECID0E6PAE"><title>Chinese name.</title><p>“luò zā hé ěr jú” (洛扎合耳菊)</p></tp:treatment-sec><tp:treatment-sec sec-type="material" id="SECID0EEQAE"><title>Type.</title><p>China • Xizang Autonomous Region, Shannan City, Lhozhag County, Lakang Town, in fertile loamy soils at the edge of forests, <named-content xmlns:xlink="http://www.w3.org/1999/xlink" content-type="dwc:verbatimCoordinates" xlink:type="simple"><named-content content-type="geo-json" specific-use="{&#34;type&#34;:&#34;Point&#34;,&#34;coordinates&#34;:[91.097492,28.044931]}" id="NCID0ENQAE" xlink:type="simple">28°02'41.75"N, 91°05'50.97"</named-content></named-content>E, 2720.7 m elev., 23 August 2024, FLPH Expedition 24-14847 (holotype, PE!; isotype, JXAU! PE!). Fig. <xref ref-type="fig" rid="F2">2</xref>.</p><fig id="F2" position="float" orientation="portrait"><object-id xmlns:xlink="http://www.w3.org/1999/xlink" content-type="doi" xlink:type="simple">10.3897/phytokeys.259.156141.figure2</object-id><object-id xmlns:xlink="http://www.w3.org/1999/xlink" content-type="arpha" xlink:type="simple">137763EF-6327-571D-AFCA-503B69346F62</object-id><label>Figure 2.</label><caption><p>Holotype sheet of <italic><tp:taxon-name><tp:taxon-name-part taxon-name-part-type="genus" reg="Synotis">Synotis</tp:taxon-name-part><tp:taxon-name-part taxon-name-part-type="species" reg="lhozhagensis">lhozhagensis</tp:taxon-name-part></tp:taxon-name></italic>. Lakang, Lhozhag, Shannan, Xizang, China, <italic>FLPH Expedition 24-14847</italic> (PE).</p></caption><graphic xmlns:xlink="http://www.w3.org/1999/xlink" xlink:href="phytokeys-259-161_article-156141__-g002.jpg" position="float" orientation="portrait" xlink:type="simple" id="oo_1364723.jpg"><uri content-type="original_file" xlink:type="simple">https://binary.pensoft.net/fig/1364723</uri></graphic></fig><fig id="F3" position="float" orientation="portrait"><object-id xmlns:xlink="http://www.w3.org/1999/xlink" content-type="doi" xlink:type="simple">10.3897/phytokeys.259.156141.figure3</object-id><object-id xmlns:xlink="http://www.w3.org/1999/xlink" content-type="arpha" xlink:type="simple">06A76276-9606-5780-ABB6-82768CF0E9AD</object-id><label>Figure 3.</label><caption><p>Line drawing of <italic><tp:taxon-name><tp:taxon-name-part taxon-name-part-type="genus" reg="Synotis">Synotis</tp:taxon-name-part><tp:taxon-name-part taxon-name-part-type="species" reg="lhozhagensis">lhozhagensis</tp:taxon-name-part></tp:taxon-name></italic>. <bold>A.</bold> Habit; <bold>B.</bold> Outer phyllaries (bracts of calyculus); <bold>C.</bold> Capitula; <bold>D.</bold> Synflorescence; <bold>E.</bold> Disc floret; <bold>F.</bold> Corolla; <bold>G.</bold> Style; <bold>H.</bold> Stamen. Illustration by Guo-Xing Peng based on living field-collected material (<italic>FLPH Expedition 24-14847</italic>).</p></caption><graphic xmlns:xlink="http://www.w3.org/1999/xlink" xlink:href="phytokeys-259-161_article-156141__-g003.jpg" position="float" orientation="portrait" xlink:type="simple" id="oo_1364724.jpg"><uri content-type="original_file" xlink:type="simple">https://binary.pensoft.net/fig/1364724</uri></graphic></fig></tp:treatment-sec><tp:treatment-sec sec-type="diagnosis" id="SECID0E1SAE"><title>Diagnosis.</title><p><italic><tp:taxon-name><tp:taxon-name-part taxon-name-part-type="genus" reg="Synotis">Synotis</tp:taxon-name-part><tp:taxon-name-part taxon-name-part-type="species" reg="lhozhagensis">lhozhagensis</tp:taxon-name-part></tp:taxon-name></italic> is similar to <italic><tp:taxon-name><tp:taxon-name-part taxon-name-part-type="genus" reg="Synotis">S.</tp:taxon-name-part><tp:taxon-name-part taxon-name-part-type="species" reg="acuminata">acuminata</tp:taxon-name-part></tp:taxon-name></italic>, but differs in having phyllaries number five (vs. three or four), ray floret absent (vs. one) and disc florets five (vs. two or three).</p></tp:treatment-sec><tp:treatment-sec sec-type="description" id="SECID0EWTAE"><title>Description.</title><p>Perennial herbs. Stem solitary, erect, 100–250 cm tall, slightly curved distally, profusely branched into short inflorescence branches, white-tomentose when young, becoming glabrous with age. Leaves papery, long-elliptic to oblanceolate-elliptic, 6–13 cm long, 1.5–3 cm wide; apex long-acuminate; base cuneate to attenuate; margins irregularly deeply obtuse-acuminate-serrate; adaxial surface sparsely adnate white-tomentose to nearly glabrous; abaxial surface sparsely white-tomentose; venation pinnate with 4–6 pairs of lateral veins, arcuately ascending; petiole 5–15 mm long, sparsely white-tomentose to nearly glabrous. Capitula lacking ray florets, aggregated into cymose panicles; peduncles short, 3–6 mm long, silvery-white-tomentose, bearing 1–2 basal bracts and bracteoles; bracts and bracteoles linear. Involucre terete, 4–5 mm long, 1.5–2 mm wide; bracts of calyculus 4–5, linear-subulate, up to 1/3 the length of involucre; involucral phyllaries five, oblong, 1.5 mm wide, apex acute, subleathery, margins broadly scarious, abaxially sparsely silvery-white pubescent. Disc florets five; corolla pale yellow, ca. 6–8 mm long; tube 2.5 mm long; limb funnel-form; Style branches 1–1.2 mm long, apically obtuse, covered with short papillate hairs, central hairs inconspicuous. Achenes cylindrical, 2.5 mm long, glabrous. Crown hairs 5 mm long, white.</p></tp:treatment-sec><tp:treatment-sec sec-type="phenology" id="SECID0E2TAE"><title>Phenology.</title><p>Flowering July to August; fruiting September to October.</p></tp:treatment-sec><tp:treatment-sec sec-type="etymology" id="SECID0EAUAE"><title>Etymology.</title><p>The specific epithet ‘<italic><tp:taxon-name><tp:taxon-name-part taxon-name-part-type="genus" reg="Synotis"/><tp:taxon-name-part taxon-name-part-type="species" reg="lhozhagensis">lhozhagensis</tp:taxon-name-part></tp:taxon-name></italic>’ is derived from the type locality, Lakang Town, Lhozhag County, Shannan City, southeast Xizang Autonomous Region, China.</p></tp:treatment-sec><tp:treatment-sec sec-type="distribution" id="SECID0EQUAE"><title>Distribution and habitat.</title><p><italic><tp:taxon-name><tp:taxon-name-part taxon-name-part-type="genus" reg="Synotis">Synotis</tp:taxon-name-part><tp:taxon-name-part taxon-name-part-type="species" reg="lhozhagensis">lhozhagensis</tp:taxon-name-part></tp:taxon-name></italic> is currently known only from Lakang Town, Lhozhag County, Shannan City, Xizang Autonomous Region, China. This species inhabits forest edges and sparse understorey areas, primarily within mixed forests at elevations between 2,500 and 3,000 m (Fig. <xref ref-type="fig" rid="F5">5</xref>).</p></tp:treatment-sec><tp:treatment-sec sec-type="IUCN Red List Category" id="SECID0EFVAE"><title>IUCN Red List Category.</title><p><italic><tp:taxon-name><tp:taxon-name-part taxon-name-part-type="genus" reg="Synotis">Synotis</tp:taxon-name-part><tp:taxon-name-part taxon-name-part-type="species" reg="lhozhagensis">lhozhagensis</tp:taxon-name-part></tp:taxon-name></italic> is currently known only from its type locality near Lakang Town, Lhozhag County, Xizang Autonomous Region, China. Several small populations (with a total of no more than 100 plants) occur on forested hillsides within this area, thriving in well-preserved habitats with minimal anthropogenic disturbance. Following the IUCN Red List Categories and Criteria (<xref ref-type="bibr" rid="B7">IUCN 2022</xref>), we propose a provisional assessment of Data Deficient (<abbrev xmlns:xlink="http://www.w3.org/1999/xlink" xlink:title="Data Deficient" id="ABBRID0E1VAE" xlink:type="simple">DD</abbrev>) for this species, as it is newly described and additional populations may remain undiscovered.</p></tp:treatment-sec><tp:treatment-sec sec-type="Additional specimens of Synotis lhozhagensis examined" id="SECID0E5VAE"><title>Additional specimens of <italic><tp:taxon-name><tp:taxon-name-part taxon-name-part-type="genus" reg="Synotis">Synotis</tp:taxon-name-part><tp:taxon-name-part taxon-name-part-type="species" reg="lhozhagensis">lhozhagensis</tp:taxon-name-part></tp:taxon-name></italic> examined.</title><p>Xiongqu River Valley, La Jiao Village, Lhozhag County, Xizang, 2751 m elev., <named-content xmlns:xlink="http://www.w3.org/1999/xlink" content-type="dwc:verbatimCoordinates" xlink:type="simple"><named-content content-type="geo-json" specific-use="{&#34;type&#34;:&#34;Point&#34;,&#34;coordinates&#34;:[91.090522,28.052028]}" id="NCID0ETWAE" xlink:type="simple">28°03'07.30"N, 91°05'25.88"E</named-content></named-content>, 17 August 2013, <italic>Y.S. Chen et al. 13-1370</italic> (PE01992899!, PE01992904!, PE01992905!).</p></tp:treatment-sec><tp:treatment-sec sec-type="notes" id="SECID0E1WAE"><title>Note.</title><p>It is noteworthy that, due to the insufficient number of samples within <italic><tp:taxon-name><tp:taxon-name-part taxon-name-part-type="genus" reg="Synotis">Synotis</tp:taxon-name-part></tp:taxon-name></italic>, the systematic position of <italic><tp:taxon-name><tp:taxon-name-part taxon-name-part-type="genus" reg="Synotis">Synotis</tp:taxon-name-part><tp:taxon-name-part taxon-name-part-type="species" reg="lhozhagensis">lhozhagensis</tp:taxon-name-part></tp:taxon-name></italic> within <italic><tp:taxon-name><tp:taxon-name-part taxon-name-part-type="genus" reg="Synotis">Synotis</tp:taxon-name-part></tp:taxon-name></italic> has not been well resolved in the phylogenetic tree (Fig. <xref ref-type="fig" rid="F4">4</xref>). However, since the new species has loose corymbs that bear no ray florets, it can be easily placed under ser. <tp:taxon-name><tp:taxon-name-part taxon-name-part-type="genus" reg="Synotis"/><tp:taxon-name-part taxon-name-part-type="series" reg="Oliganthae">Oliganthae</tp:taxon-name-part></tp:taxon-name> (J.F.Jeffrey) C.Jeffrey &amp; Y.L.Chen according to <xref ref-type="bibr" rid="B3">Chen et al. (2011)</xref> and <xref ref-type="bibr" rid="B23">Tang (2014)</xref>.</p><fig id="F4" position="float" orientation="portrait"><object-id xmlns:xlink="http://www.w3.org/1999/xlink" content-type="doi" xlink:type="simple">10.3897/phytokeys.259.156141.figure4</object-id><object-id xmlns:xlink="http://www.w3.org/1999/xlink" content-type="arpha" xlink:type="simple">58F16E02-3C33-50B2-882B-C267B7B08038</object-id><label>Figure 4.</label><caption><p>Maximum Likelihood tree for the <tp:taxon-name><tp:taxon-name-part taxon-name-part-type="tribe">Senecioneae</tp:taxon-name-part></tp:taxon-name> based on the ITS dataset, with <italic><tp:taxon-name><tp:taxon-name-part taxon-name-part-type="genus" reg="Synotis">Synotis</tp:taxon-name-part><tp:taxon-name-part taxon-name-part-type="species" reg="lhozhagensis">lhozhagensis</tp:taxon-name-part></tp:taxon-name></italic> highlighted in red font. Bootstrap values (MLBS) and posterior probabilities (<abbrev xmlns:xlink="http://www.w3.org/1999/xlink" xlink:title="posterior probabilities" id="ABBRID0EGZAE" xlink:type="simple">PP</abbrev>) are indicated above the branches. Dashes (–) indicate MLBS &lt; 70 or <abbrev xmlns:xlink="http://www.w3.org/1999/xlink" xlink:title="posterior probabilities" id="ABBRID0EKZAE" xlink:type="simple">PP</abbrev> &lt; 0.90.</p></caption><graphic xmlns:xlink="http://www.w3.org/1999/xlink" xlink:href="phytokeys-259-161_article-156141__-g004.jpg" position="float" orientation="portrait" xlink:type="simple" id="oo_1364725.jpg"><uri content-type="original_file" xlink:type="simple">https://binary.pensoft.net/fig/1364725</uri></graphic></fig><fig id="F5" position="float" orientation="portrait"><object-id xmlns:xlink="http://www.w3.org/1999/xlink" content-type="doi" xlink:type="simple">10.3897/phytokeys.259.156141.figure5</object-id><object-id xmlns:xlink="http://www.w3.org/1999/xlink" content-type="arpha" xlink:type="simple">1403351F-13BF-5E56-A404-4284930BFBE4</object-id><label>Figure 5.</label><caption><p>Distribution map of <italic><tp:taxon-name><tp:taxon-name-part taxon-name-part-type="genus" reg="Synotis">Synotis</tp:taxon-name-part><tp:taxon-name-part taxon-name-part-type="species" reg="lhozhagensis">lhozhagensis</tp:taxon-name-part></tp:taxon-name></italic> (red pentacle), <italic><tp:taxon-name><tp:taxon-name-part taxon-name-part-type="genus" reg="Synotis">Synotis</tp:taxon-name-part><tp:taxon-name-part taxon-name-part-type="species" reg="acuminata">acuminata</tp:taxon-name-part></tp:taxon-name></italic> (red round) and <italic><tp:taxon-name><tp:taxon-name-part taxon-name-part-type="genus" reg="Synotis">Synotis</tp:taxon-name-part><tp:taxon-name-part taxon-name-part-type="species" reg="glomerata">glomerata</tp:taxon-name-part></tp:taxon-name></italic> (red square block).</p></caption><graphic xmlns:xlink="http://www.w3.org/1999/xlink" xlink:href="phytokeys-259-161_article-156141__-g005.jpg" position="float" orientation="portrait" xlink:type="simple" id="oo_1364726.jpg"><uri content-type="original_file" xlink:type="simple">https://binary.pensoft.net/fig/1364726</uri></graphic></fig><fig id="F6" position="float" orientation="portrait"><object-id xmlns:xlink="http://www.w3.org/1999/xlink" content-type="doi" xlink:type="simple">10.3897/phytokeys.259.156141.figure6</object-id><object-id xmlns:xlink="http://www.w3.org/1999/xlink" content-type="arpha" xlink:type="simple">AC792E55-D757-5FFD-80A8-35B7BB67BA55</object-id><label>Figure 6.</label><caption><p><italic><tp:taxon-name><tp:taxon-name-part taxon-name-part-type="genus" reg="Synotis">Synotis</tp:taxon-name-part><tp:taxon-name-part taxon-name-part-type="species" reg="acuminata">acuminata</tp:taxon-name-part></tp:taxon-name></italic> in the wild (Shannan, Xizang, China) <bold>A.</bold> Habitat; <bold>B.</bold> Habit; <bold>C.</bold> Portion of stem (sparsely tomentose); <bold>D.</bold> Leaf blade adaxial surface; <bold>E.</bold> Leaf blade abaxial surface; <bold>F.</bold> Synflorescence; <bold>G.</bold> Flowers (top view). Photographed by M. Tang.</p></caption><graphic xmlns:xlink="http://www.w3.org/1999/xlink" xlink:href="phytokeys-259-161_article-156141__-g006.jpg" position="float" orientation="portrait" xlink:type="simple" id="oo_1364727.jpg"><uri content-type="original_file" xlink:type="simple">https://binary.pensoft.net/fig/1364727</uri></graphic></fig><fig id="F7" position="float" orientation="portrait"><object-id xmlns:xlink="http://www.w3.org/1999/xlink" content-type="doi" xlink:type="simple">10.3897/phytokeys.259.156141.figure7</object-id><object-id xmlns:xlink="http://www.w3.org/1999/xlink" content-type="arpha" xlink:type="simple">25C84162-B160-5797-AECD-8D6450866A7B</object-id><label>Figure 7.</label><caption><p><italic><tp:taxon-name><tp:taxon-name-part taxon-name-part-type="genus" reg="Synotis">Synotis</tp:taxon-name-part><tp:taxon-name-part taxon-name-part-type="species" reg="glomerata">glomerata</tp:taxon-name-part></tp:taxon-name></italic> in the wild (Yuxi, Yunnan, China) <bold>A.</bold> Habitat; <bold>B.</bold> Habit; <bold>C.</bold> Habit; <bold>D.</bold> Portion of stem (sparsely tomentose); <bold>E.</bold> Adaxial (left) and abaxial (right) sides of leaf blade; <bold>F.</bold> Synflorescence; <bold>G.</bold> Flowers (top view). All photographed by M. Tang, except B, G by Y. Yang.</p></caption><graphic xmlns:xlink="http://www.w3.org/1999/xlink" xlink:href="phytokeys-259-161_article-156141__-g007.jpg" position="float" orientation="portrait" xlink:type="simple" id="oo_1364728.jpg"><uri content-type="original_file" xlink:type="simple">https://binary.pensoft.net/fig/1364728</uri></graphic></fig><p>During our specimen review, we characterised a novel population of particular interest, i.e. <italic>S. Noshiro et al. 9830074</italic> (BM000810806!, E00226303!, TI!) collected in Sankhuwasabha District, Koshi Zone, Nepal on 20 August 1998, which closely matches <italic><tp:taxon-name><tp:taxon-name-part taxon-name-part-type="genus" reg="Synotis">Synotis</tp:taxon-name-part><tp:taxon-name-part taxon-name-part-type="species" reg="lhozhagensis">lhozhagensis</tp:taxon-name-part></tp:taxon-name></italic> in key features, such as plant form, leaf shape and flower clusters. However, they differ by having only two or three phyllaries. Further research is needed to confirm whether these specimens are the same as <italic><tp:taxon-name><tp:taxon-name-part taxon-name-part-type="genus" reg="Synotis">Synotis</tp:taxon-name-part><tp:taxon-name-part taxon-name-part-type="species" reg="lhozhagensis">lhozhagensis</tp:taxon-name-part></tp:taxon-name></italic> or represent another new taxon never described.</p></tp:treatment-sec><tp:treatment-sec><!--Section generated to contain objects referenced in tp:taxon-treatment.--><fig id="F1" position="float" orientation="portrait"><object-id xmlns:xlink="http://www.w3.org/1999/xlink" content-type="doi" xlink:type="simple">10.3897/phytokeys.259.156141.figure1</object-id><object-id xmlns:xlink="http://www.w3.org/1999/xlink" content-type="arpha" xlink:type="simple">3F34DC72-D205-5CA6-984A-4E36EF6FAD69</object-id><label>Figure 1.</label><caption><p><italic><tp:taxon-name><tp:taxon-name-part taxon-name-part-type="genus" reg="Synotis">Synotis</tp:taxon-name-part><tp:taxon-name-part taxon-name-part-type="species" reg="lhozhagensis">lhozhagensis</tp:taxon-name-part></tp:taxon-name></italic> in its natural habitat in Shannan, Xizang, China. <bold>A.</bold> Habitat; <bold>B.</bold> Habit; <bold>C.</bold> Portion of stem (sparsely tomentose); <bold>D.</bold> Leaf blades (left one and two: adaxial surface and abaxial surface; left three and left four: adaxial surface and abaxial surface; left five and left six: adaxial surface and abaxial surface); <bold>E.</bold> Synflorescence; <bold>F.</bold> Capitulum, lateral view; <bold>G.</bold> Capitulum, apical view; <bold>H.</bold> Outer phyllaries (= bracts of calyculus); <bold>I.</bold> Phyllary, adaxial (left) and (right) surfaces; <bold>J.</bold> Disc floret. Photographed by H.L. Zheng &amp; X.T. Ma.</p></caption><graphic xmlns:xlink="http://www.w3.org/1999/xlink" xlink:href="phytokeys-259-161_article-156141__-g001.jpg" position="float" orientation="portrait" xlink:type="simple" id="oo_1364722.jpg"><uri content-type="original_file" xlink:type="simple">https://binary.pensoft.net/fig/1364722</uri></graphic></fig></tp:treatment-sec><ref-list><ref id="B7"><mixed-citation xmlns:xlink="http://www.w3.org/1999/xlink" xlink:type="simple">IUCN (<year>2022</year>) Guidelines for Using the IUCN Red List Categories and Criteria. Version 15. Prepared by the Standards and Petitions Committee. <ext-link xlink:href="http://www.iucnredlist.org/documents/RedListGuidelines.pdf" ext-link-type="uri" xlink:type="simple">http://www.iucnredlist.org/documents/RedListGuidelines.pdf</ext-link></mixed-citation></ref><ref id="B3"><mixed-citation xmlns:xlink="http://www.w3.org/1999/xlink" xlink:type="simple"><person-group><name name-style="western"><surname>Chen</surname><given-names>YL</given-names></name><name name-style="western"><surname>Nordenstam</surname><given-names>B</given-names></name><name name-style="western"><surname>Jeffrey</surname><given-names>C</given-names></name></person-group> (<year>2011</year>) <article-title><italic><tp:taxon-name><tp:taxon-name-part taxon-name-part-type="genus">Synotis</tp:taxon-name-part></tp:taxon-name></italic> (C.B. Clarke) C.Jeffrey &amp; Y.L. Chen.</article-title> In: <person-group><name name-style="western"><surname>Wu</surname><given-names>ZY</given-names></name><name name-style="western"><surname>Raven</surname><given-names>PH</given-names></name><name name-style="western"><surname>Hong</surname><given-names>DY</given-names></name></person-group> (<role>Eds</role>) <issue-title>Flora of China (Vols 20–21).</issue-title><source>Science Press, Beijing &amp; Missouri Botanical Garden Press, St. Louis</source>, <fpage>489</fpage>–<lpage>505</lpage>.</mixed-citation></ref><ref id="B23"><mixed-citation xmlns:xlink="http://www.w3.org/1999/xlink" xlink:type="simple"><person-group><name name-style="western"><surname>Tang</surname><given-names>M</given-names></name></person-group> (<year>2014</year>) A Systematic Study of the Genus <italic><tp:taxon-name><tp:taxon-name-part taxon-name-part-type="genus">Synotis</tp:taxon-name-part></tp:taxon-name></italic> (<tp:taxon-name><tp:taxon-name-part taxon-name-part-type="family">Compositae</tp:taxon-name-part></tp:taxon-name>-<tp:taxon-name><tp:taxon-name-part taxon-name-part-type="tribe">Senecioneae</tp:taxon-name-part></tp:taxon-name>). Ph.D. thesis. University of Chinese Academy of Sciences, Beijing.</mixed-citation></ref></ref-list></tp:taxon-treatment>
